# Supplementary material for: Atypical, Composite, or Blended Phenotypes: How Different Molecular Mechanisms Could Associate in Double-Diagnosed Patients
Source: Genes (Basel). 2022 Jul 19;13(7):1275. doi: 10.3390/genes13071275 (PMC9319862; doi:10.3390/genes13071275)
Supplement: Supplementary file 1 [file genes-13-01275-s001.zip]

Archive with 1 entries (1 files):
- genes-1802959-supplementary.pdf
